# Supplementary material for: GIGANTEA regulates PAD4 transcription to promote pathogen defense against Hyaloperonospora arabidopsidis in Arabidopsis thaliana
Source: Plant Signal Behav. 2022 Apr 4;17(1):2058719. doi: 10.1080/15592324.2022.2058719 (PMC8986176; doi:10.1080/15592324.2022.2058719)
Supplement: Supplemental Material [file KPSB_A_2058719_SM6486.zip]

Archive with 2 entries (2 files):
- Revised_supplementary_figures.docx
- Supplementary_Table.docx
